# Supplementary material for: Trident Nano-Indexing the Proteomics Table: Next-Version Clustering of Iron Carbide NPs and Protein Corona
Source: Molecules. 2022 Sep 6;27(18):5754. doi: 10.3390/molecules27185754 (PMC9500999; doi:10.3390/molecules27185754)
Supplement: Supplementary file 1 [file molecules-27-05754-s001.zip]

Archive with 1 entries (1 files):
- molecules-1860827-supplementary.pdf
